# Supplementary material for: Evaluation of Maternal Genetic Background of Two Hungarian Autochthonous Sheep Breeds Coming from Different Geographical Directions
Source: Animals (Basel). 2022 Jan 18;12(3):218. doi: 10.3390/ani12030218 (PMC8833378; doi:10.3390/ani12030218)
Supplement: Supplementary file 1 [file animals-12-00218-s001.zip]

Archive with 4 entries (4 files):
- Supplemantary Material 1 animals-1501954 Breed descriptions.pdf
- Supplemantary Material 2 animals-1501954 Sampling places in Hungary.pdf
- Supplemantary Material 3 animals-1501954 Details of primers and PCRs.pdf
- Supplemantary Material 4 animals-1501954 Number of polymorphic sites.pdf
